# Supplementary material for: Mango “Ataulfo” Peel Extract Improves Metabolic Dysregulation in Prediabetic Wistar Rats
Source: Life (Basel). 2022 Apr 5;12(4):532. doi: 10.3390/life12040532 (PMC9027361; doi:10.3390/life12040532)
Supplement: Supplementary file 1 [file life-12-00532-s001.zip]

Archive with 1 entries (1 files):
- life-1660940-supplementary.pdf
